# Supplementary material for: Phytolith assemblages reflect variability in human land use and the modern environment
Source: Veg Hist Archaeobot. 2023 Jun 27;33(2):221–36. doi: 10.1007/s00334-023-00932-2 (PMC10884070; doi:10.1007/s00334-023-00932-2)
Supplement: Supplementary file 1 — Supplementary file1 (XLSX 44 KB) [file 334_2023_932_MOESM1_ESM.xlsx]

## Sheet: Read_me
Article title	Phytolith assemblages reflect variability in human land use and the modern environment
Journal name	Vegetation History and Archaeobotany
Author names	N.H.Witteveen, C. White, B.A. Sanchez Martinez, R. Booij, A. Philip, W.D. Gosling, M.B. Bush, C.N.H. McMichael
Corresponding author	N.H.Witteveen, University of Amsterdam, Science Park 908, 1098 GE Amsterdam, The Netherlands, Email: n.h.witteveen@uva.nl
Table	Explanation
S1	Table with names and coordinates of each sampling site, and a list of taxa described by the local guide (with local names in brackets and phytolith producing taxa in bold)
S2	Table used to create the phytolith diagram and DCA. Table shows which phytolilth morphotypes are included in each group and what taxa they represent
S3	Results showing the phytoliths produced by reference material of woody taxa and Zingiberales. Table shows if a specific phytolith morphotype was present or absent for each taxa listed
S4	Results showing the phytoliths produced by reference material of palms (Arecaceae) and grasses (Poaceae). Table shows raw counts of phytolith morphotypes from reference material with concentrations >300 phytolilths
S5	Results showing the phytolith percentages of the raw counts from table S3
S6	Table showing plants used in Botopasi. Scientific and local names are shown, the different plant parts and purposes are described
S7	The first table shows the results from the pearson and spearman correlation (p-value, R, S or df); variables shown are total/euterpe palm counts and total/spheroid/conical phytoliths in each buffer zone, with and without site Pf2. The second table indicates for each site 1) how many palm trees and Euterpe palm trees were counted in buffers of 20m, 50m, 100m or for all UAV imagery and 2) palm phyt…
S8	Table used to corrrelate arboreal palm phytoliths with biomass estimates across Amazonia
Raw_data	Dataset containing phytolith percentage, phytolith presence outside of the count (1=present), charcoal presence/absence data and the openness index used to make figure 3 and 4

## Sheet: TableS1
Site name	Land use?	Latitude	Longitude	Taxa present (local name in brackets, phytolith producers in bold)	Taxa present of which only local name is known
G1 (Garden)	Managed	4.22063	-55.4438	Cymbopogon citratus (lemongrass), Manihot esculenta (cassava), Alocasia/Colocasia (Tayer), Abelmoschus esculentus (Okra), Lamiaceae, Amaranthus
C1-2 (Cultivation sites)	Managed	4.22675	-55.4442	Musaceae (banana/bakove), Attalea maripa (maripa palm), Astryocaryum vulgare (awara palm), Bactris gasipaes (amana palm) , Heliconia spp. (Palulu), Saccharum officinarum (sugarcane), Manihot esculenta (cassava)
C3 (Cultivation site)	Managed	4.22703	-55.4438	Musaceae (banana/bakove), Attalea maripa (maripa palm), Astryocaryum vulgare (awara palm), Bactris gasipaes (amana palm) , Mimosoideae, Manihot esculenta (cassava)
A1 (Abandoned field)	Previously managed	4.22918	-55.4436	Heliconia spp. (Palulu), Marantaceae, Palicourea elata (hot lips), Selaginella asperula
A2 (Abandoned field)	Previously managed	4.21832	-55.4307	Attalea maripa (maripa palm), Heliconia spp. (Palulu), Loxopterygium sagotii (Slangenhout)	Sapati palm
BT1 (Archeological site)	Previously managed	4.2313	-55.4433	Astrocaryum paramaka (paramaka)	Sapati palm, unknown sacred tree
BT2 (Archeological site)	Previously managed	4.23142	-55.443	Heliconia spp. (Palulu), Marantaceae, Cecropiaceae, Astryocaryum vulgare (awara palm) or Bactris gasipaes (amana palm)
Pf1 (Forested)	Unmanaged	4.22282	-55.4477	Mimosaceae (Abonkini), Attalea maripa (maripa palm)	Phaza palm
F5 (Forested)	Unmanaged	4.21973	-55.4571	Fabaceae (Bugu bugu/telefoonboom), Loxopterygium sagotii (Slangenhout), Astrocaryum paramaka (paramaka)	Sapati palm, awapao, jaivi
F4 (Forested)	Unmanaged	4.21495	-55.475	Couratari stellata (dyumu), Fabaceae (Bugu bugu/telefoonboom), Astrocaryum paramaka (paramaka)	Sapati palm, aowana, balkonboom, apoteka
F3 (Forested)	Unmanaged	4.21308	-55.4843	Dicorynia guianensis (Basralocus), Astrocaryum paramaka (paramaka), Goupia glabra (Kopi)	Sapati palm, balkonboom, bale
F2 (Forested)	Unmanaged	4.2093	-55.4948	Astrocaryum paramaka (paramaka)
F6 (Forested)	Unmanaged	4.21765	-55.41	Mimosaceae (Abonkini) , Couratari stellata (dyumu), Euterpe oleraceae (podosiri), Astrocaryum paramaka (paramaka), Marantaceae
Pf2 (Forested)	Unmanaged	4.21878	-55.4034	Euterpe oleraceae (Podosiri), Ceiba pentandra (Kankan), Fabaceae (Bugu bugu/telefoonboom), Spondias mombin (Mope)
F7 (Forested)	Unmanaged	4.22447	-55.3897	Minquartia guianensis (Alatoe laboe), Mimosaceae (Abonkini), Goupia glabra (Kopi), Dicorynia guianensis (Basralocus), Eperua falcata (Walaba), Astrocaryum paramaka (paramaka), Couepia guianensis (Apesie)	Sapati palm
F8 (Forested)	Unmanaged	4.2255	-55.377	Mimosaceae (Abonkini), Astrocaryum paramaka (paramaka), Dicorynia guianensis (Basralocus), Couratari stellata (dyumu)
F1 (Forested)	Unmanaged	4.20563	-55.518	Dicorynia guianensis (Basralocus), Astrocaryum paramaka (paramaka)	Sapati palm, asbakboom, apoketa

## Sheet: TableS2
Phytolith group	Phytolith Morphotype	Taxonomic group	Literature?
Rugose	rugose SPHEROID >10 and <10 microns	Chrysobalanaceae, Lecythidaceae, Moraceae, Malvaceae, Proteaceae	Piperno, 2006; Piperno & McMichael, 2020
Ornate-rugose	ornate-rugose SPHEROID <10 and >10 microns	Chrysobalanaceae, Lecythidaceae, Moraceae, Malvaceae, Proteaceae
Ornate	ornate SPHEROID <10 and >10 microns, granulate SPHEROID <10 and >10 microns	Acanthaceae, Burseraceae, Lecythidaceae, Malvaceae, Moraceae, Violaceae, Vochysiaceae	Piperno, 2006; Piperno & McMichael, 2020
Nodular	nodular SPHEROID <10 and >10	Malvaceae (formerly Bombaceae), Zingiberales	Piperno, 2006; Watling et al., 2020; Collura and Neumann, 2017
Other arboreal	ELLIPSOIDAL shapes with granulate, nodular and other textures, SPHEROID shapes with echinate-verrucate, few spines and other textures		Neumann et al., 2019; Collura and Neumann, 2017; Piperno, 2006
Psilate spheroid	psilate SPHEROID <5, <10 and >10 microns	many woody taxa and monocots	Piperno, 2006; Neumann et al., 2019
Spheroid echinate	SPHEROID symmetrical <15 and >15, SPHEROID ECHINATE <15 and >15, ellispoidal echinate <12 and >12, SPHEROID acute projections <20 and >20 microns, SPHEROID tuberculate <15 and >15 microns, SPHEROID rounded projections, euterpe SPHEROID	Euterpe, Oenocarpus, Attalea, Hyospathe elegans and Cocos nucifera	Witteveen et al., 2022; Morcot-rios et al., 2016
Conical echinate	CONICAL few circular >12, CONICAL few oblong >12, CONICAL few <12, CONICAL few <9, CONICAL echinate, CONICAL echinate 7-9 projections, CONICAL tabular, CONICAL basal projections, CONICAL fusiform	Astrocaryum, Bactris and Socratea exorrhiza	Witteveen et al., 2022; Huisman et al., 2019
Other palm	reniform, psilate spheroid, unknown morphotypes		Witteveen et al., 2022; Huisman et al., 2019; Morcote-rios et al., 2016
	SPHEROID acute projections >20 (SPH_ACU>20m)	Euterpe, Oenocarpus	Morcote-rios et al., 2016; Piperno & McMichael, 2020; Wittteveen et al., 2022
	Euterpe SPHEROID (EUT_SPH)	Euterpe	Witteveen et al., 2022
	CONICAL echinate 7-9 projections (CON_ECH_PRO)	Bactris, Astrocaryum	Witteveen et al., 2022
	CONICAL basal projections (CON_BAS)	Geonoma	Witteveen et al., 2022; Huisman et al., 2019; Morcote-rios et al., 2016
	SPHEROID echinate >15 (SPH_ECH>15m)	Attalea	Witteveen et al., 2022
	SPHEROID tuberculate >15 (SPH_TUB>15m)	Attalea	Witteveen et al., 2022
	SPHEROID rounded projections (SPH_ROU)	Oenocarpus	Witteveen et al., 2022
	Druse	Zingiberaceae	Chen and Smith, 2013; Yost, 2018
	T1 trough	Heliconia	Chen and Smith, 2013
	T2 trough	Musaceae	Chen and Smith, 2013
	Hat-shaped <13 microm	Marantaceae	Chen and Smith, 2013
Other Zingiberales	SPHEROID ECHINATE <5 microm, unknown morphotypes similar to Chen and Smith, 2013		Chen and Smith, 2013
	Unknown type A	Heliconia, Musaceae	This study
Cyperus/Kyllinga	polygonal shape	Cyperus/Kyllinga	Piperno, 2006;
	CROSS 1 <21 microm	Panicoideae	Piperno, 2006; Morcote-rios
	BILOBATE	Panicoideae, Bambusoideae, Chloridoideae	Piperno, 2006; Morcote-rios
Rondel	RONDEL	Poaceae	Piperno, 2006; Morcote-rios
	CROSS	Panicoideae, Bambusoideae, Chloridoideae	Piperno, 2006; Morcote-rios
Other grass	unknown grass morphotypes	Poaceae	Morcote-rios et al., 201$
Panicoideae	symmetrical POLYLOBATE, asymmetrical POLYLOBATE, CROSS 2, CROSS 5/6, CROSS 7	Panicoideae	Piperno, 2006; Morcote-rios
Bambusoideae	tall SADDLE, collapsed SADDLE, other bambusoideae, CROSS 3,	Bambusoideae	Piperno, 2006; Morcote-rios
Chloridoideae	squat SADDLE	Chloridoideae	Piperno, 2006; Morcote-rios
Pharoideae	Pharoideae squared shapes	Pharoideae	Piperno, 2006; Morcote-rios
Pooideae	wavy trapezoids	Pooideae	Piperno, 2006;
Oryzoideae	scooped CROSSES and BILOBATES	Oryzoideae	Piperno, 2006;
Maize	Cross 1>21 microm & WAVY-TOP RONDELs	Zea mais	Piperno, 2006; Iriarte 2003
Asteraceae	perforated plates	Asteraceae	Piperno, 2006;
Commelinaceae	Seed phytolith (Figure 2-uu)	Commelinaceae	Dickau et al., 2013; Eichhorn, B., Neumann, K., & Garnier, A. (2010).
Unknown	Rugose-tuberculate textures, fused clumps and strings of phytoliths (Figure 2 vv-yy)		Elliott et al., 2022; Pagán-Jiménez et al., 2020; Watling et al., 2015

## Sheet: TableS3
Species	Family (phytolith producers in bold)	Local name	Uses?	Phytoliths?	Rugose spheroid	Ornated_Rugose spheroid	Ornated spheroid	Nodular spheroid	Other_Arboreal	Psilate spheroid	Tracheid	Haircell	Hair base	Epidermal tissue	Other?
Loxopteriugym sagoti	Anacardiaceae	Slangenhout	Wood	Absent
Inga alba	Mimosaceae	Abonkini		Absent							x			x
Eperua falcata	Fabaceae	Walaba	Wood	Absent							x
Goupia glabra	Goupiaceae	Kopi	Wood	Absent								x
Cecropia latiloba	Cecropiaceae	Cecropia		Absent								smooth		x
Cecropia peltata	Cecropiaceae	Cecropia		Absent								hair tips
Ceiba pentandra	Malvaceae	Kankan tree	Spiritual	Absent
Spondias mombin	Anacardiaceae	Mope	Food	Rare	x		x				x
Swartzia longicarpa	Fabaceae	Bugu bugu tree		Rare	x		x			x	x
Dicorynia guianensis	Leguminoseae	Basralocus	Wood, pottery	Rare	x	x	x		x		x	x	x	x
Couepia guianensis	Chrysobalanaceae	Apesie	Wood, pottery	Common	x	x	x	x	x	x		x
Manihot essculate	Euphorbiaceae	Cassava	Food	Absent
Musa sp.	Zingiberaceae	Bakove	Food	Common						x					T2 trough
Musa surinamensis	Zingiberaceae	Bakove	Food	Common						x					T2 trough
Heliconia sp.	Zingiberaceae	Palulu		Abundant						x					T1 trough

## Sheet: TableS4
Species	Family	Local name	Uses?	CRO_SCO	BIL_SCO	BIL_CRO	RON	RON_SHORT	TEN_BOD	RON_CRO	RON_DOU_CRO	SAD_TAL	Body	Other_grass	BIL	BIL_LON_SHA	POL_SYM	POL_ASY	CRO	CRO_2	CRO_7	Large_SPH_SYM	Large_SPH_ECH	Large_ELL_ECH	SPH_LON	SPH_CAV	CON_FEW_CIR	CON_FEW_OBL	CON_ECH	Large_CON_ECH_PRO	CON_TAB	CON_FUS	Large_SPH_TUB	Large_SPH_ACU	SPH_ROU	REN	SPH_PSI_Palm	Small_SPH_SYM	Small_SPH_ECH	Small_ELL_ECH	CON_BAS	CON_FEW	Small_CON_FEW	Small_CON_ECH	CON_ECH_PRO	Small_CON_TAB	PRE_SPH	Small_SPH_TUB	Small_SPH_ACU
Attalea sagotii	Arecaceae																												12							21		54	47	133	13	1
Euterpe oleraceae	Arecaceae	Podosiri	Construction, to build fences, food, juice																					26														308	25	56
Cocos nucifera	Arecaceae	Kökönötö	Food																																	8		110	52	141
Astrocarium paramaka	Arecaceae	Paramaka palm																									3	2	52													62	73	29	105
Astrocarium murumuru	Arecaceae																												98								5					20	3	12	191
Astrocarium sciophilum	Arecaceae	Mumbúú, Bugru maka	Used as marbles																																							28	220		78
Astrocarium aculeatum	Arecaceae	Amana																									38															137	49		91
Astrocarium gynacanthum	Arecaceae																										8		147	1	2											25	25	33	140
Oryza glaberrima	Poaceae	Busi aleisi, African rice	Food	105	165	35
Oryza sativa	Poaceae	Rijst, Asian rice	Food	36	250	30
Cymbopogon citratus	Poaceae	Citroengras, lemongrass	Food			6	67	13	23	5	1	4	6	1	65	2	1	1	82	16	40
[truncated: 4 more columns]

## Sheet: TableS5
Species	Family	Local name	Uses?	CRO_SCO	BIL_SCO	BIL_CRO	RON	SAD_TAL	Body	Other_grass	BIL	BIL_LON_SHA	POL_SYM	POL_ASY	CRO	CRO_2	CRO_7	Large_SPH_SYM	Large_SPH_ECH	Large_ELL_ECH	SPH_LON	SPH_CAV	CON_FEW_CIR	CON_FEW_OBL	CON_ECH	Large_CON_ECH_PRO	CON_TAB	CON_FUS	Large_SPH_TUB	Large_SPH_ACU	SPH_ROU	REN	SPH_PSI_Palm	Small_SPH_SYM	Small_SPH_ECH	Small_ELL_ECH	CON_BAS	CON_FEW	Small_CON_FEW	Small_CON_ECH	CON_ECH_PRO	Small_CON_TAB	PRE_SPH	Small_SPH_TUB	Small_SPH_ACU	EUT_SPH	Unknown	Sum
Attalea sagotii	Arecaceae			0	0	0	0	0	0	0	0	0	0	0	0	0	0	0	0	0	0	0	0	0	3.73832	0	0	0	0	0	0	6.54206	0	16.8224	14.6417	41.433	4.04984	0.311526	0	0	0	0	0	0	0	0	12.4611	100
Euterpe oleraceae	Arecaceae	Podosiri	Construction, to build fences, food, juice	0	0	0	0	0	0	0	0	0	0	0	0	0	0	0	0	6.26506	0	0	0	0	0	0	0	0	0	0	0	0	0	74.2169	6.0241	13.494	0	0	0	0	0	0	0	0	0	0	0	100
Cocos nucifera	Arecaceae	Kökönötö	Food	0	0	0	0	0	0	0	0	0	0	0	0	0	0	0	0	0	0	0	0	0	0	0	0	0	0	0	0	2.57235	0	35.3698	16.7203	45.3376	0	0	0	0	0	0	0	0	0	0	0	100
Astrocarium paramaka	Arecaceae	Paramaka palm		0	0	0	0	0	0	0	0	0	0	0	0	0	0	0	0	0	0	0	0.920245	0.613497	15.9509	0	0	0	0	0	0	0	0	0	0	0	0	19.0184	22.3926	8.89571	32.2086	0	0	0	0	0	0	100
Astrocarium murumuru	Arecaceae			0	0	0	0	0	0	0	0	0	0	0	0	0	0	0	0	0	0	0	0	0	29.7872	0	0	0	0	0	0	0	1.51976	0	0	0	0	6.07903	0.911854	3.64742	58.0547	0	0	0	0	0	0	100
Astrocarium sciophilum	Arecaceae	Mumbúú, Bugru maka	Used as marbles	0	0	0	0	0	0	0	0	0	0	0	0	0	0	0	0	0	0	0	0	0	0	0	0	0	0	0	0	0	0	0	0	0	0	8.58896	67.4847	0	23.9264	0	0	0	0	0	0	100
Astrocarium aculeatum	Arecaceae	Amana		0	0	0	0	0	0	0	0	0	0	0	0	0	0	0	0	0	0	0	12.0635	0	0	0	0	0	0	0	0	0	0	0	0	0	0	43.4921	15.5556	0	28.8889	0	0	0	0	0	0	100
Astrocarium gynacanthum	Arecaceae			0	0	0	0	0	0	0	0	0	0	0	0	0	0	0	0	0	0	0	2.09974	0	38.5827	0.262467	0.524934	0	0	0	0	0	0	0	0	0	0	6.56168	6.56168	8.66142	36.7454	0	0	0	0	0	0	100
Oryza glaberrima	Poaceae	Busi aleisi, African rice	Food	34.4262	54.0984	11.4754	0	0	0	0	0	0	0	0	0	0	0	0	0	0	0	0	0	0	0	0	0	0	0	0	0	0	0	0	0	0	0	0	0	0	0	0	0	0	0	0	0	100
Oryza sativa	Poaceae	Rijst, Asian rice	Food	11.3924	79.1139	9.49367	0	0	0	0	0	0	0	0	0	0	0	0	0	0	0	0	0	0	0	0	0	0	0	0	0	0	0	0	0	0	0	0	0	0	0	0	0	0	0	0	0	100
Cymbopogon citratus	Poaceae	Citroengras, lemongrass	Food	0	0	1.8018	32.7327	1.2012	1.8018	0.3003	19.5195	0.600601	0.3003	0.3003	24.6246	4.8048	12.012	0	0	0	0	0	0	0	0	0	0	0	0	0	0	0	0	0	0	0	0	0	0	0	0	0	0	0	0	0	0	100

## Sheet: TableS6
Scientific Name	Family	Local name	Leaves	Seeds	Fruits	Bark	Other
Mangifera indica	Anacardiaceae	Manja			Food
Anacardium occidentale	Anacardiaceae	Cadjuboom			Food	Medicine
Annona muricata	Annonaceae	Zuurzak	Medicine		Food
Caladium bicolor	Araceae	Wilde tajer					Roots are eaten
Alocasia plumbea	Araceae	Zwarte tajer	Food				Roots are eaten
Colocasia esculenta	Araceae	Chinese tajer					Roots are eaten
Philodendron scandens	Araceae	Isri wiri	Bath & medicine
Euterpe oleraceae	Arecaceae	Podosiri	To build house		Food, juice	To build fences
Attalea maripa	Arecaceae	Maripa palm	To build roofs	To make oil (maipa fatu)	Food,
Oenocarpus bacaba	Arecaceae	Kumbu palm	To build house		Food
Astrocaryum sciophilum	Arecaceae	Bugru tree, bugru maka			Used as marbles
Astryocaryum vulgare	Arecaceae	Awara palm	To build roofs		Food
Clibadium surinamense	Asteraceae	Neku				Used to numb fishes
Crescentia cujete	Bignoniaceae	Kalebas			Decoration, bowl, medicine
Carica papaya	Caricaceae	Papaya	Medicine		Food
Cecropia peltata	Cecropiaceae	Papanti	Used for tea
Terminalia amazonia	Combretaceae	A nango suti	Used for women bath			Used to build houses
Commelina diffusa	Commelinaceae	Gado dede	Bath & medicine
Bryophyllum pinnatum	Crassulaceae	Wonderblad	Medicine
Cucumis sativus	Cucurbitaceae	Wilde augurk			Food
Momordica charantia	Cucurbitaceae	Sopropo	Medicine		Food
Cucurbita moschata	Cucurbitaceae	Pompoen			Food	Flowers are also eaten
Davilla kunthii	Dilleniaceae	Faja lobi, Ixora			Food
Jatropha curcas	Euphorbiaceae	Pooka tree (Jatropha)		Nuts are used to make oil
Manihot esculenta	Euphorbiaceae	Bittere cassave					Roots are eaten
Inga edulis	Fabaceae	Sweet boontji			Food
Arachis hypogaea	Fabaceae	Peanut			Food
Senna occidentalis	Fabaceae	Jôka pesi	Medicine
Swartzia schomburgkii	Fabaceae	Bugu bugu				Used to make tables
Ocimum campechianum	Lamiaceae	Bonoe wiri/Smeri wiri/Tulsi	Medicine, food
Dicorynia guianensis Amshoff	Leguminoseae	Basralocus				Used to build houses
Spigelia anthelmia	Loganiaceae	Dongoma	Medicine
Abelmoschus esculentus	Malvaceae	Okra/Lalu	Medicine		Food
Aciotis purpurascens	Melastomataceae	Bëmindjawiri	Medicine
Guarea gomma	Meliaceae	Kodjo udu	Medicine
Cedrela odorata	Meliaceae	Ceder				Used to build houses & furniture
Artocarpus altilis	Moraceae	Bredebon			Food
Syzygium cumini	Myrtaceae	Djamu			Food
Sesamum indicum	Pedaliaceae	Wanja		Food
Peperomia pellucida	Piperaceae	Soldatensla	Medicine
Piper peltatum	Piperaceae	Aneisi wiri	Baths
Cymbopogon citratus	Poaceae	Citroengras, Lemongrass			Food
Oryza glaberrima	Poaceae	African rice, Busi aleisi		Food
Zea maize	Poaceae	Maize			Food
Citrus maxima	Rutaceae	Pompelmoes			Food
Citrus aurantifolia	Rutaceae	Lime			Food
Citrus aurantium	Rutaceae	Swa alanya			Food
Melioca bijuga	Sapindaceae	Knippaboom			Food
Capsicum annuum	Solanaceae	Pepper (cayenne)			Food
Solanum stramoniifolium	Solanaceae	Matunga maka/Druifie maka	Medicine
Cestrum latifolium	Solanaceae	Bitawiri
Lantana camara	Verbenaceae	Makamaka	Medicine
Heliconia	Zingiberaceae	Palulu	To build roofs
Zingiber officinale	Zingiberaceae	Ginger					Roots are eaten
Saccharum officinarum	Poaceae (Panicoideae)	Sugarcane					Stalks are turned into sugar

## Sheet: TableS7
Buffer size (m)	Palm counts	Phytoliths	P-value	R	S or df		Site	20m Euterpe palms	20m palm counts	50m Euterpe palms	50m palm counts	100m Euterpe palms	100m palm counts	>100m Euterpe palms	>100m palm counts	Euterpe_%	Spheroid_%	Conical_%	Total_palm_%
20	All palms	Total palm phytoliths	0.1	0.67	S = 18.58		F8	-	-	-	-	0	0	158	182	1.31332	1.31332	7.31707	10.6942
50	All palms	Total palm phytoliths	0.19	0.56	S=24.56		F7	0	0	0	0	31	31	131	132	8.76068	8.97436	11.1111	26.4957
100	All palms	Total palm phytoliths	0.0019	0.94	S=3.53		Pf2	6	9	17	23	102	119	296	370	58.7989	59.0782	5.30726	66.3408
>100	All palms	Total palm phytoliths	0.53	0.29	S=39.86		F6	0	0	2	5	21	31	192	290	5.69476	5.69476	15.9453	24.6014
20	All palms	Spheroid phytoliths	0.56	0.27	S= 41.03		F1	0	0	0	0	0	1	0	5	5.52995	5.52995	7.37327	14.7465
50	All palms	Spheroid phytoliths	0.29	0.47	S=29.8		F2	0	0	0	1	4	10	142	182	6.66667	6.66667	12.9167	21.6667
100	All palms	Spheroid phytoliths	0.033	0.79	S=11.6		F3	0	1	0	1	10	14	118	138	3.68932	3.8835	19.2233	25.4369
>100	All palms	Spheroid phytoliths	0.48	0.32	S=37.84
20	All palms	Conical phytoliths	0.78	-0.13	S=63.48
50	All palms	Conical phytoliths	0.81	0.11	S=49.71
100	All palms	Conical phytoliths	0.94	0.036	S=53.98
>100	All palms	Conical phytoliths	0.67	-0.2	S=67.1
20	Euterpe palms	Spheroid phytoliths	0.14	0.61	S=21.71
50	Euterpe palms	Spheroid phytoliths	0.22	0.53	S=26.07
100	Euterpe palms	Spheroid phytoliths	0.033	0.79	S=11.6
>100	Euterpe palms	Spheroid phytoliths	0.4	0.39	S=34
20	All palms (without site Pf2)	Total palm phytoliths	0.44	0.39	S=21.25
50	All palms (without site Pf2)	Total palm phytoliths	0.59	0.28	S=25.28
100	All palms (without site Pf2)	Total palm phytoliths	0.032	0.85	df=4
>100	All palms (without site Pf2)	Total palm phytoliths	0.53	0.32	df=4
20	All palms (without site Pf2)	Spheroid phytoliths	0.44	-0.39	S=48.75
50	All palms (without site Pf2)	Spheroid phytoliths	0.82	0.12	S=30.68
100	All palms (without site Pf2)	Spheroid phytoliths	0.16	0.65	df=4
>100	All palms (without site Pf2)	Spheroid phytoliths	0.86	-0.094	df=4
20	All palms (without site Pf2)	Conical phytoliths	0.16	0.65	S=12.09
50	All palms (without site Pf2)	Conical phytoliths	0.039	0.83	S=5.84
100	All palms (without site Pf2)	Conical phytoliths	0.28	0.53	df=4
>100	All palms (without site Pf2)	Conical phytoliths	0.35	0.47	df=4
20	Euterpe palms (without site Pf2)	Spheroid phytoliths	(no Euterpe palms in 20m)
50	Euterpe palms (without site Pf2)	Spheroid phytoliths	0.8	0.13	S=30.42
100	Euterpe palms (without site Pf2)	Spheroid phytoliths	0.14	0.68	df=4
>100	Euterpe palms (without site Pf2)	Spheroid phytoliths	0.86	-0.092	df=4

## Sheet: TableS8
Site_Name	AGB	Poaceae_phytoliths	Arboreal_phytoliths	From study?
SI Savannah, TO1	9.59872	47.4533	4.33488	Dickau et al., 2013
SI Savannah, FT1	10.2458	48.6227	35.6419	Dickau et al., 2013
Beni SI Savannah, LL1	21.839	39.4251	5.90125	Dickau et al., 2013
TF Savannah, FC1	22.7294	46.2981	20.4256	Dickau et al., 2013
Beni SI Savannah, LI1	109.806	24.3232	10.1015	Dickau et al., 2013
TF Palm Forest, Cusi	143.011	6.05311	6.14927	Dickau et al., 2013
TF Semi-Deciduous Forest, AC2	156.945	26.4397	6.2326	Dickau et al., 2013
TF Evergreen Forest, LF1	180.34	2.59463	47.2345	Dickau et al., 2013
TF Liana Forest, CH1	185.382	2.1901	60.4719	Dickau et al., 2013
BT1-2, P1-3, A1 (Archaeological site, cultivation site, abandoned field A1)	192.844	15.9907	39.4527	This study
SI Evergreen Forest	195.526	6.44096	36.259	Dickau et al., 2013
TF Semi-Deciduous Forest, CP1	197.267	35.7462	56.5302	Dickau et al., 2013
SI Semi-Deciduous Forest, MV1	199.233	9.15298	76.5048	Dickau et al., 2013
Medio Algodon tree plot	218.716	3	86	Piperno et al., 2021
Bajo Algodon tree plot	256.483	6.3333	95	Piperno et al., 2021
TF Liana Forest, CH2	256.559	1.63242	47.2619	Dickau et al., 2013
AMA 8-21	269.35	0.21645	58.99	Heijink et al., 2020
Cocha Cashu	269.98	4.5	81.5	McMichael et al., 2012
F3	274.259	0.194175	65.4369	This study
Quebrada Bufeo tree plot	281.029	0	87	Piperno et al., 2021
BP3	284.585	0.837989	27.3743	This study
TF Wooded Savannah, FC2	293.939	49.0031	15.5811	Dickau et al., 2013
TF Evergreen Forest, LF2	297.577	1.71171	58.2042	Dickau et al., 2013
G1 (Garden)	325.619	0.662252	16.2252	This study
Pf1	325.619	0.697674	45.5814	This study
F6	358.011	0.683371	62.4146	This study
AMA 1-6	358.971	0.188669	71.7217	Heijink et al., 2020
F5	359.901	1.44033	74.8971	This study
A2	385.828	10.0791	58.498	This study
F2	396.315	0.416667	70	This study
F4	404.519	1.28755	79.6137	This study
F7	408.002	1.7094	61.9658	This study
F8	421.855	0.562852	81.8011	This study
F1	433.897	0.460829	77.8802	This study

## Sheet: Raw_data
Site name	Depth_cm	Poaceae	Euterpe	Oenocarpus	Geonoma	Euterpe/Oenocarpus	Heliconia	Musaceae	Cross 1	Pooideae	Pharoideae	Other_palms	Conical	Attalea	Bactris_Astrocaryum	Spheroid	Rugose	Nodular	Ornated	Ornated_Rugose	Psilate	Other_Arboreal	Unknown	Cyperaceae	Druses	Zingiberales	Panicoideae	Bambusoideae	Chloridoideae	Rondels	Other_grasses	Bilobates	Cross	Oryzoideae	Maize	Marantaceae	Trough_half	Asteraceae	Haircell	Charcoal (presence=1, absence=0)	Burned_phytoliths	Openness_index
F3 (Forested)	surface sample	0.194175	0	0	0	0	0	0	0	0	0	0.194175	15.7282	0	1.94175	4.07767	19.6117	2.52427	31.068	13.5922	5.43689	1.16505	0.38835	0	0	0	0	0	0	0.194175	0	0	0	0	0	0	0	0	0	0	2.13592	269
F2 (Forested)	surface sample	0.416667	0	0	0	1.04167	0	0	0	0	0	0	11.25	1.04167	1.04167	5.625	23.5417	1.45833	27.9167	16.875	3.95833	1.66667	2.08333	0	0	0	0	0	0	0.208333	0.208333	0	0	0	0	0	0	0	0	0	0.416667	247
F1 (Forested)	surface sample	0.460829	0	0	0.230415	0.230415	0	0	0	0	0	0	6.91244	0.230415	0	5.29954	15.4378	2.30415	41.9355	20.0461	2.30415	0.460829	1.38249	0	0	0	0	0	0	0.230415	0.230415	0	0	0	0	0	0	0	0	0	0	232
F5 (Forested)	surface sample	1.44033	0	0	0.205761	0.205761	0	0	0.205761	0	0	0	11.1111	0.411523	1.02881	2.88066	27.572	2.88066	34.3621	12.5514	1.44033	0.411523	0.823045	0	0.205761	0	0	0.411523	0	0	0.617284	0.205761	0	0	0	0	0	0	0	0	1.44033	60.5
F4 (Forested)	surface sample	1.28755	0	0	0.214592	0	0	0	0	0	0	0	5.15021	0	0.429185	3.64807	19.5279	3.21888	41.6309	15.8798	3.21888	2.57511	1.93133	0	0	0	0	0.214592	0	0	0.858369	0.214592	0	0	0	0	0	0	1	1	0.643777	153
Pf1 (Forested)	surface sample	0.697674	0	0	0	1.16279	0.232558	0	0	0	0	1.39535	7.2093	1.86047	0.697674	31.6279	18.1395	1.86047	15.814	10	3.95349	1.62791	1.39535	0	0.465116	0.465116	0	0	0	0.697674	0	0	0	0	0	1	0	0	0	0	6.51163	50.6667
A1 (Abandoned field)	surface sample	4.29594	0	0	0.238663	0.71599	1	1	0.477327	1	1	1.67064	14.7971	0.71599	0.238663	13.3652	14.5585	2.38663	23.1504	14.3198	2.6253	1.43198	1.90931	0.71599	0.477327	0.71599	0	0.238663	0	0.477327	1.67064	0.954654	0	0.477327	0	1	0	1	0	1	5.96659	14.6364
BT1 (Archeological site)	surface sample	4.2065	0	0	0.191205	0.764818	1	0.191205	0.573614	1	0	2.10325	1.91205	0.764818	0	14.5315	14.1491	6.69216	31.5488	10.8987	4.2065	1.52964	5.35373	0.382409	0	1.33843	0.191205	0	0	1.14723	1.72084	0.382409	0.191205	0	0	0	1	0	0	0	8.60421	13
BT2 (Archeological site)	surface sample	7.19557	0	0.184502	0.738007	0.553506	0.184502	0	2.76753	0	0	1.29151	5.71956	0.922509	0.184502	23.2472	19.5572	0.922509	12.7306	6.27306	7.38007	1.29151	7.56458	0.369004	4.24354	0.369004	0	0.184502	0	0.922509	0.738007	1.66052	0.922509	0	1	0	0	0	0	0	14.0221	4.2
P1 (Plantation)	surface sample	4.40613	0	0	0.383142	0.574713	0	23.9464	1.341	0	0	0.383142	7.85441	0.766284	0	21.0728	7.08812	1.91571	5.74713	7.66284	5.55556	0.191571	2.49042	2.49042	5.9387	1.72414	0	0	0	0.574713	2.10728	0.191571	0	0.191571	0	0	1	0	0	1	8.04598	6.25
P2 (Plantation)	surface sample	6.36833	0	0	0.516351	0.516351	0	5.85198	1.37694	0	0	1.0327	10.1549	0.688468	0.860585	27.3666	16.8675	0.860585	6.71256	4.13081	8.43373	1.0327	3.09811	0.860585	4.99139	0	0	0	0	0.516351	1.72117	1.89329	0.516351	0.344234	0	0	1	0	0	1	13.9415	4.55556
G1 (Garden)	surface sample	0.662252	0	0	0.331126	0	0	0	0	0	0	2.31788	1.3245	1.98675	0.331126	20.5298	3.64238	2.31788	6.62252	2.64901	43.3775	3.31126	8.9404	0	0.993377	0	0	0	0	0	0.662252	0	0	0	0	0	0	0	0	1	54.3046	-
F8 (Forested)	surface sample	0.562852	0	0	0	0	0	0	0	0	0	0	7.12946	0	0	1.31332	8.06754	5.06567	68.8555	0.562852	0	4.3152	1.68856	0	0.187617	0	0	0	0	0	0.375235	0.187617	0	0	0	0	0	0	0	0	1.1257	187
F7 (Forested)	surface sample	1.7094	0	0	0	0	0	0	0	0	0	0.213675	11.1111	0	0.213675	8.76068	27.1368	8.54701	29.9145	3.63248	0.854701	1.28205	0.42735	0	0	0	0	0	0	0	1.06838	0.42735	0.213675	0	0	0	0	0	0	0	2.77778	55.3333
Pf2 (Forested)	surface sample	0.837989	0	0.27933	0.418994	0.977654	0.418994	0	0.139665	0	0	0.977654	3.91061	0.977654	0	57.8212	7.5419	0.418994	11.1732	6.98324	0	1.67598	3.63128	0.139665	0.698324	0.139665	0.139665	0	0	0.139665	0.418994	0	0	0	0	1	0	0	0	0	4.32961	37
F6 (Forested)	surface sample	0.683371	0	0	0	0	0	0	0	0	0	0	15.0342	0	4.10023	5.69476	11.8451	9.33941	39.18	9.11162	0.683371	2.2779	2.05011	0	0	0.22779	0	0	0	0	0.455581	0	0.22779	0	0	0	0	1	0	0	5.46697	158
A2 (Abandoned field)	surface sample	10.0791	0	0	0	0.395257	1	1	0.592885	0	0	0.197628	8.69565	0.395257	0.197628	9.48617	19.3676	8.49802	34.585	0.395257	0.197628	4.1502	1.3834	0.592885	0.988142	0	0.592885	0.988142	0	1.58103	2.96443	0.988142	2.37154	0	0	0	1	1	0	0	4.1502	3.19444
P3 (Plantation)	surface sample	37.3077	0	0	0.192308	0	0	0	7.11538	0	0	0.384615	11.5385	0	1.15385	7.5	19.2308	1.73077	14.6154	0.576923	0.192308	1.73077	1.34615	0.576923	2.11538	0	3.84615	0.769231	2.5	6.15385	7.5	8.07692	0.576923	0.769231	0	0	0	1	0	1	4.23077	0.806452
1= morphotype found outside of the phytolith sum
